# Supplementary material for: Flexible Heater Fabrication Using Amino Acid-Based Ink and Laser-Direct Writing
Source: Micromachines (Basel). 2022 Dec 13;13(12):2209. doi: 10.3390/mi13122209 (PMC9783287; doi:10.3390/mi13122209)
Supplement: Supplementary file 1 [file micromachines-13-02209-s001.zip]

Archive with 1 entries (1 files):
- micromachines-2033124-supplementary.pdf
